# Supplementary material for: Evaluation of Durability as a Function of Fabric Strength and Residual Bio-Efficacy for the Olyset Plus and Interceptor G2 LLINs after 3 Years of Field Use in Tanzania
Source: Trop Med Infect Dis. 2023 Jul 25;8(8):379. doi: 10.3390/tropicalmed8080379 (PMC10459516; doi:10.3390/tropicalmed8080379)
Supplement: Supplementary file 1 [file tropicalmed-08-00379-s001.zip]

Archive with 1 entries (1 files):
- tropicalmed-2375273-supplementary.pdf
